# Supplementary material for: Navigating the Challenges and Resilience in the Aftermath of the COVID-19 Pandemic in Adolescents with Chronic Diseases: A Scoping Review
Source: Children (Basel). 2024 Aug 27;11(9):1047. doi: 10.3390/children11091047 (PMC11430041; doi:10.3390/children11091047)
Supplement: Supplementary file 1 [file children-11-01047-s001.zip]

Archive with 1 entries (1 files):
- children-3171109-supplementary.pdf
